# Supplementary material for: New Curculionoidea records from New Brunswick, Canada with an addition to the fauna of Nova Scotia
Source: Zookeys. 2016 Mar 24;(573):367–86. doi: 10.3897/zookeys.573.7444 (PMC4829932; doi:10.3897/zookeys.573.7444)
Supplement: XML Treatment for Nanophyes marmoratus marmoratus [file zookeys.573.7444-treatment5.xml]

<!DOCTYPE tp:taxon-treatment
  PUBLIC "-//TaxonX//DTD Taxonomic Treatment Publishing DTD v0 20100105//EN" "tax-treatment-NSO.dtd">
<tp:taxon-treatment xmlns:tp="http://www.plazi.org/taxpub"><tp:treatment-meta><kwd-group><label>Taxon classification</label><kwd><named-content content-type="kingdom">Animalia</named-content></kwd><kwd><named-content content-type="order">Coleoptera</named-content></kwd><kwd><named-content content-type="family">Brentidae</named-content></kwd></kwd-group><mixed-citation publication-type="journal"><person-group><name><surname>Webster</surname><given-names>Reginald P.</given-names></name><name><surname>Anderson</surname><given-names>Robert S.</given-names></name><name><surname>Webster</surname><given-names>Vincent L.</given-names></name><name><surname>Alderson</surname><given-names>Chantelle A.</given-names></name><name><surname>Hughes</surname><given-names>Cory C.</given-names></name><name><surname>Sweeney</surname><given-names>Jon D.</given-names></name></person-group><article-title>New <tp:taxon-name><tp:taxon-name-part taxon-name-part-type="superfamily">Curculionoidea</tp:taxon-name-part></tp:taxon-name> records from New Brunswick, Canada with an addition to the fauna of Nova Scotia</article-title><source>Zookeys</source><day>24</day><month>3</month><year>2016</year><volume>2016</volume><issue>573</issue><fpage>367</fpage><lpage>386</lpage><pub-id pub-id-type="doi">10.3897/zookeys.573.7444</pub-id></mixed-citation></tp:treatment-meta><tp:nomenclature><tp:taxon-name>
                  <tp:taxon-name-part taxon-name-part-type="genus">Nanophyes</tp:taxon-name-part>
                  <tp:taxon-name-part taxon-name-part-type="species">marmoratus</tp:taxon-name-part>
                  <tp:taxon-name-part taxon-name-part-type="subspecies">marmoratus</tp:taxon-name-part>
                </tp:taxon-name><tp:taxon-authority>(Goeze, 1777)†</tp:taxon-authority></tp:nomenclature><tp:treatment-sec sec-type="material"><title>Material examined.</title><p>
                  <bold>New Brunswick, Queens Co.</bold>, Grand Lake Meadows P.N.A. at Rt. 105, <named-content xmlns:xlink="http://www.w3.org/1999/xlink" content-type="dwc:verbatimCoordinates" xlink:type="simple">45.8461°N, 66.2061°W</named-content>, <named-content xmlns:xlink="http://www.w3.org/1999/xlink" content-type="date" xlink:type="simple">12.VI.2014</named-content>, <named-content xmlns:xlink="http://www.w3.org/1999/xlink" content-type="date" xlink:type="simple">22.VI.2014</named-content>, R.P. Webster // Old field near flood plain forest, sweeping (4, <abbrev xmlns:xlink="http://www.w3.org/1999/xlink" content-type="institution" xlink:title="Reginald P. Webster Collection, Charters Settlement, New Brunswick, Canada" xlink:type="simple">RWC</abbrev>). <bold>York Co.</bold>, Keswick Ridge, <named-content xmlns:xlink="http://www.w3.org/1999/xlink" content-type="dwc:verbatimCoordinates" xlink:type="simple">45.9962°N, 66.8781°W</named-content>, <named-content xmlns:xlink="http://www.w3.org/1999/xlink" content-type="date" xlink:type="simple">3-18.VI.2015</named-content>, <named-content xmlns:xlink="http://www.w3.org/1999/xlink" content-type="date" xlink:type="simple">18-30.VI.2015</named-content>, C. Alderson &amp; V. Webster // Hardwood forest, green Lindgren funnel trap in canopy (1), black Lindgren funnel trap 1 m high (1) (2, <abbrev xmlns:xlink="http://www.w3.org/1999/xlink" content-type="institution" xlink:title="Reginald P. Webster Collection, Charters Settlement, New Brunswick, Canada" xlink:type="simple">RWC</abbrev>); Fredericton, Odell Park, <named-content xmlns:xlink="http://www.w3.org/1999/xlink" content-type="dwc:verbatimCoordinates" xlink:type="simple">45.9508°N, 66.6723°W</named-content>, <named-content xmlns:xlink="http://www.w3.org/1999/xlink" content-type="date" xlink:type="simple">29.VI-14.VII.2015</named-content>, C. Alderson &amp; V. Webster // Hardwood stand, Lindgren funnel trap in canopy (1, <abbrev xmlns:xlink="http://www.w3.org/1999/xlink" content-type="institution" xlink:title="Atlantic Forestry Centre, Fredericton, New Brunswick, Canada" xlink:type="simple">AFC</abbrev>).</p></tp:treatment-sec><tp:treatment-sec sec-type="Distribution in Canada and Alaska"><title>Distribution in Canada and Alaska.</title><p>
                  <abbrev xmlns:xlink="http://www.w3.org/1999/xlink" xlink:title="Manitoba" xlink:type="simple">MB</abbrev>, <abbrev xmlns:xlink="http://www.w3.org/1999/xlink" xlink:title="Ontario" xlink:type="simple">ON</abbrev>, <abbrev xmlns:xlink="http://www.w3.org/1999/xlink" xlink:title="Quebec" xlink:type="simple">QC</abbrev>, <bold><abbrev xmlns:xlink="http://www.w3.org/1999/xlink" xlink:title="New Brunswick" xlink:type="simple">NB</abbrev></bold> (<xref ref-type="bibr" rid="B8">Bousquet et al. 2013</xref>).</p></tp:treatment-sec><tp:treatment-sec sec-type="Comments"><title>Comments.</title><p>
                  <italic><tp:taxon-name><tp:taxon-name-part taxon-name-part-type="genus">Nanophyes</tp:taxon-name-part> <tp:taxon-name-part taxon-name-part-type="species">marmoratus</tp:taxon-name-part> <tp:taxon-name-part taxon-name-part-type="subspecies">marmoratus</tp:taxon-name-part></tp:taxon-name></italic> (Goeze) was introduced into North America to control purple loosestrife, <italic><tp:taxon-name><tp:taxon-name-part taxon-name-part-type="genus">Lythrum</tp:taxon-name-part> <tp:taxon-name-part taxon-name-part-type="species">salicaria</tp:taxon-name-part></tp:taxon-name></italic> L. (<xref ref-type="bibr" rid="B2">Anderson 2003</xref>).</p></tp:treatment-sec><ref-list><ref id="B8"><mixed-citation xmlns:xlink="http://www.w3.org/1999/xlink" xlink:type="simple">
          <person-group><name name-style="western"><surname>Bousquet</surname><given-names>Y</given-names></name><name name-style="western"><surname>Bouchard</surname><given-names>P</given-names></name><name name-style="western"><surname>Davies</surname><given-names>AE</given-names></name><name name-style="western"><surname>Sikes</surname><given-names>D</given-names></name></person-group> (<year>2013</year>) <source>Checklist of beetles (<tp:taxon-name><tp:taxon-name-part taxon-name-part-type="order">Coleoptera</tp:taxon-name-part></tp:taxon-name>) of Canada and Alaska. Pensoft Series Faunistica No.</source> <publisher-name>109</publisher-name>, <publisher-loc>Sofia-Moscow</publisher-loc>, <size units="page">402 pp</size>.</mixed-citation></ref><ref id="B2"><mixed-citation xmlns:xlink="http://www.w3.org/1999/xlink" xlink:type="simple">
          <person-group><name name-style="western"><surname>Anderson</surname><given-names>RS</given-names></name></person-group> (<year>2003</year>) <article-title><italic><tp:taxon-name><tp:taxon-name-part taxon-name-part-type="genus">Pseudotychius</tp:taxon-name-part> <tp:taxon-name-part taxon-name-part-type="species">watsoni</tp:taxon-name-part></tp:taxon-name></italic> Blatchley (<tp:taxon-name><tp:taxon-name-part taxon-name-part-type="superfamily">Curculionoidea</tp:taxon-name-part></tp:taxon-name>: <tp:taxon-name><tp:taxon-name-part taxon-name-part-type="family">Nanophyidae</tp:taxon-name-part></tp:taxon-name>) new to Canada.</article-title> <source>The Coleopterists Bulletin</source> <volume>57</volume>: <fpage>110</fpage>–<lpage>122</lpage>. doi: <ext-link xlink:type="simple" ext-link-type="doi" xlink:href="10.1649/0010-65X(2003)057[0110:SN]2.0.CO;2">10.1649/0010-65X(2003)057[0110:SN]2.0.CO;2</ext-link></mixed-citation></ref></ref-list></tp:taxon-treatment>
