# Supplementary material for: New Curculionoidea records from New Brunswick, Canada with an addition to the fauna of Nova Scotia
Source: Zookeys. 2016 Mar 24;(573):367–86. doi: 10.3897/zookeys.573.7444 (PMC4829932; doi:10.3897/zookeys.573.7444)
Supplement: XML Treatment for Dorytomus hirtus [file zookeys.573.7444-treatment10.xml]

<!DOCTYPE tp:taxon-treatment
  PUBLIC "-//TaxonX//DTD Taxonomic Treatment Publishing DTD v0 20100105//EN" "tax-treatment-NSO.dtd">
<tp:taxon-treatment xmlns:tp="http://www.plazi.org/taxpub"><tp:treatment-meta><kwd-group><label>Taxon classification</label><kwd><named-content content-type="kingdom">Animalia</named-content></kwd><kwd><named-content content-type="order">Coleoptera</named-content></kwd><kwd><named-content content-type="family">Curculionidae</named-content></kwd></kwd-group><mixed-citation publication-type="journal"><person-group><name><surname>Webster</surname><given-names>Reginald P.</given-names></name><name><surname>Anderson</surname><given-names>Robert S.</given-names></name><name><surname>Webster</surname><given-names>Vincent L.</given-names></name><name><surname>Alderson</surname><given-names>Chantelle A.</given-names></name><name><surname>Hughes</surname><given-names>Cory C.</given-names></name><name><surname>Sweeney</surname><given-names>Jon D.</given-names></name></person-group><article-title>New <tp:taxon-name><tp:taxon-name-part taxon-name-part-type="superfamily">Curculionoidea</tp:taxon-name-part></tp:taxon-name> records from New Brunswick, Canada with an addition to the fauna of Nova Scotia</article-title><source>Zookeys</source><day>24</day><month>3</month><year>2016</year><volume>2016</volume><issue>573</issue><fpage>367</fpage><lpage>386</lpage><pub-id pub-id-type="doi">10.3897/zookeys.573.7444</pub-id></mixed-citation></tp:treatment-meta><tp:nomenclature><tp:taxon-name>
                    <tp:taxon-name-part taxon-name-part-type="genus">Dorytomus</tp:taxon-name-part>
                    <tp:taxon-name-part taxon-name-part-type="species">hirtus</tp:taxon-name-part>
                  </tp:taxon-name><tp:taxon-authority>LeConte, 1876</tp:taxon-authority></tp:nomenclature><tp:treatment-sec sec-type="material"><title>Material examined.</title><p>
                    <bold>New Brunswick, Restigouche Co.</bold>, Jacquet River Gorge P.N.A., <named-content xmlns:xlink="http://www.w3.org/1999/xlink" content-type="dwc:verbatimCoordinates" xlink:type="simple">47.8257°N, 66.0764°W</named-content>, <named-content xmlns:xlink="http://www.w3.org/1999/xlink" content-type="date" xlink:type="simple">15-29.V.2014</named-content>, C. Alderson &amp; V. Webster // Old <italic><tp:taxon-name><tp:taxon-name-part taxon-name-part-type="genus">Populus</tp:taxon-name-part> <tp:taxon-name-part taxon-name-part-type="species">balsamifera</tp:taxon-name-part></tp:taxon-name></italic> stand near river, Lindgren funnel traps in canopy of <italic><tp:taxon-name><tp:taxon-name-part taxon-name-part-type="genus">Populus</tp:taxon-name-part> <tp:taxon-name-part taxon-name-part-type="species">balsamifera</tp:taxon-name-part></tp:taxon-name></italic> (2, <abbrev xmlns:xlink="http://www.w3.org/1999/xlink" content-type="institution" xlink:title="Atlantic Forestry Centre, Fredericton, New Brunswick, Canada" xlink:type="simple">AFC</abbrev>; 1, <named-content xmlns:xlink="http://www.w3.org/1999/xlink" content-type="dwc:institutional_code" xlink:type="simple">NBM</named-content>; 11, <abbrev xmlns:xlink="http://www.w3.org/1999/xlink" content-type="institution" xlink:title="Reginald P. Webster Collection, Charters Settlement, New Brunswick, Canada" xlink:type="simple">RWC</abbrev>); ca. 3 km SE of Simpsons Field, <named-content xmlns:xlink="http://www.w3.org/1999/xlink" content-type="dwc:verbatimCoordinates" xlink:type="simple">47.5277°N, 66.5142°W</named-content>, <named-content xmlns:xlink="http://www.w3.org/1999/xlink" content-type="date" xlink:type="simple">14-28.V.2015</named-content>, C. Alderson &amp; V. Webster // Old cedar &amp; spruce forest with <italic><tp:taxon-name><tp:taxon-name-part taxon-name-part-type="genus">Populus</tp:taxon-name-part> <tp:taxon-name-part taxon-name-part-type="species">balsamifera</tp:taxon-name-part></tp:taxon-name></italic> &amp; <italic><tp:taxon-name><tp:taxon-name-part taxon-name-part-type="genus">Populus</tp:taxon-name-part> <tp:taxon-name-part taxon-name-part-type="species">tremuloides</tp:taxon-name-part></tp:taxon-name></italic>, Lindgren funnel trap in canopy of <italic><tp:taxon-name><tp:taxon-name-part taxon-name-part-type="genus">Populus</tp:taxon-name-part> <tp:taxon-name-part taxon-name-part-type="species">balsamifera</tp:taxon-name-part></tp:taxon-name></italic> (1, <abbrev xmlns:xlink="http://www.w3.org/1999/xlink" content-type="institution" xlink:title="Atlantic Forestry Centre, Fredericton, New Brunswick, Canada" xlink:type="simple">AFC</abbrev>).</p></tp:treatment-sec><tp:treatment-sec sec-type="Distribution in Canada and Alaska"><title>Distribution in Canada and Alaska.</title><p>
                    <abbrev xmlns:xlink="http://www.w3.org/1999/xlink" xlink:title="Yukon Territory" xlink:type="simple">YT</abbrev>, <abbrev xmlns:xlink="http://www.w3.org/1999/xlink" xlink:title="British Columbia" xlink:type="simple">BC</abbrev>, <abbrev xmlns:xlink="http://www.w3.org/1999/xlink" xlink:title="Alberta" xlink:type="simple">AB</abbrev>, <bold><abbrev xmlns:xlink="http://www.w3.org/1999/xlink" xlink:title="New Brunswick" xlink:type="simple">NB</abbrev></bold> (<xref ref-type="bibr" rid="B8">Bousquet et al. 2013</xref>). These are the first eastern records of <italic><tp:taxon-name><tp:taxon-name-part taxon-name-part-type="genus">Dorytomus</tp:taxon-name-part> <tp:taxon-name-part taxon-name-part-type="species">hirtus</tp:taxon-name-part></tp:taxon-name></italic> LeConte. Previously, this species was known as far east as <abbrev xmlns:xlink="http://www.w3.org/1999/xlink" xlink:title="Alberta" xlink:type="simple">AB</abbrev> in Canada and IN in the USA (<xref ref-type="bibr" rid="B22">O’Brien 1970</xref>, <xref ref-type="bibr" rid="B8">Bousquet et al. 2013</xref>). This species will undoubtedly be found in the intervening areas and is likely transcontinental in Canada.</p></tp:treatment-sec><tp:treatment-sec sec-type="Comments"><title>Comments.</title><p>In the western areas of its range, <italic><tp:taxon-name><tp:taxon-name-part taxon-name-part-type="genus">Dorytomus</tp:taxon-name-part> <tp:taxon-name-part taxon-name-part-type="species">hirtus</tp:taxon-name-part></tp:taxon-name></italic> is associated with <italic><tp:taxon-name><tp:taxon-name-part taxon-name-part-type="genus">Populus</tp:taxon-name-part> <tp:taxon-name-part taxon-name-part-type="species">fremonti</tp:taxon-name-part></tp:taxon-name></italic> S. Watson (<xref ref-type="bibr" rid="B22">O’Brien 1970</xref>). In <abbrev xmlns:xlink="http://www.w3.org/1999/xlink" xlink:title="New Brunswick" xlink:type="simple">NB</abbrev>, this species was captured in Lindgren funnel traps in balsam poplar, <italic><tp:taxon-name><tp:taxon-name-part taxon-name-part-type="genus">Populus</tp:taxon-name-part> <tp:taxon-name-part taxon-name-part-type="species">balsamifera</tp:taxon-name-part></tp:taxon-name></italic> L., the probable host in this region. All (15) specimens of <italic><tp:taxon-name><tp:taxon-name-part taxon-name-part-type="genus">Dorytomus</tp:taxon-name-part> <tp:taxon-name-part taxon-name-part-type="species">hirtus</tp:taxon-name-part></tp:taxon-name></italic> were captured in Lindgren funnel traps in the canopy of <italic><tp:taxon-name><tp:taxon-name-part taxon-name-part-type="genus">Populus</tp:taxon-name-part> <tp:taxon-name-part taxon-name-part-type="species">balsamifera</tp:taxon-name-part></tp:taxon-name></italic>, none in traps in the understory. Adults and larvae of this genus are associated with reproductive structures of various <tp:taxon-name><tp:taxon-name-part taxon-name-part-type="family">Salicaceae</tp:taxon-name-part></tp:taxon-name>.</p></tp:treatment-sec><ref-list><ref id="B8"><mixed-citation xmlns:xlink="http://www.w3.org/1999/xlink" xlink:type="simple">
          <person-group><name name-style="western"><surname>Bousquet</surname><given-names>Y</given-names></name><name name-style="western"><surname>Bouchard</surname><given-names>P</given-names></name><name name-style="western"><surname>Davies</surname><given-names>AE</given-names></name><name name-style="western"><surname>Sikes</surname><given-names>D</given-names></name></person-group> (<year>2013</year>) <source>Checklist of beetles (<tp:taxon-name><tp:taxon-name-part taxon-name-part-type="order">Coleoptera</tp:taxon-name-part></tp:taxon-name>) of Canada and Alaska. Pensoft Series Faunistica No.</source> <publisher-name>109</publisher-name>, <publisher-loc>Sofia-Moscow</publisher-loc>, <size units="page">402 pp</size>.</mixed-citation></ref><ref id="B22"><mixed-citation xmlns:xlink="http://www.w3.org/1999/xlink" xlink:type="simple">
          <person-group><name name-style="western"><surname>O’Brien</surname><given-names>CW</given-names></name></person-group> (<year>1970</year>) <article-title>A taxonomic revision of the weevil genus <italic><tp:taxon-name><tp:taxon-name-part taxon-name-part-type="genus">Dorytomus</tp:taxon-name-part></tp:taxon-name></italic> in North America (<tp:taxon-name><tp:taxon-name-part taxon-name-part-type="order">Coleoptera</tp:taxon-name-part></tp:taxon-name>: <tp:taxon-name><tp:taxon-name-part taxon-name-part-type="family">Curculionidae</tp:taxon-name-part></tp:taxon-name>).</article-title> <source>University of California Publications in Entomoloy</source> <volume>60</volume>: <fpage>1</fpage>–<lpage>80</lpage>.</mixed-citation></ref></ref-list></tp:taxon-treatment>
