# Supplementary material for: New Curculionoidea records from New Brunswick, Canada with an addition to the fauna of Nova Scotia
Source: Zookeys. 2016 Mar 24;(573):367–86. doi: 10.3897/zookeys.573.7444 (PMC4829932; doi:10.3897/zookeys.573.7444)
Supplement: XML Treatment for Polydrusus impressifrons [file zookeys.573.7444-treatment28.xml]

<!DOCTYPE tp:taxon-treatment
  PUBLIC "-//TaxonX//DTD Taxonomic Treatment Publishing DTD v0 20100105//EN" "tax-treatment-NSO.dtd">
<tp:taxon-treatment xmlns:tp="http://www.plazi.org/taxpub"><tp:treatment-meta><kwd-group><label>Taxon classification</label><kwd><named-content content-type="kingdom">Animalia</named-content></kwd><kwd><named-content content-type="order">Coleoptera</named-content></kwd><kwd><named-content content-type="family">Curculionidae</named-content></kwd></kwd-group><mixed-citation publication-type="journal"><person-group><name><surname>Webster</surname><given-names>Reginald P.</given-names></name><name><surname>Anderson</surname><given-names>Robert S.</given-names></name><name><surname>Webster</surname><given-names>Vincent L.</given-names></name><name><surname>Alderson</surname><given-names>Chantelle A.</given-names></name><name><surname>Hughes</surname><given-names>Cory C.</given-names></name><name><surname>Sweeney</surname><given-names>Jon D.</given-names></name></person-group><article-title>New <tp:taxon-name><tp:taxon-name-part taxon-name-part-type="superfamily">Curculionoidea</tp:taxon-name-part></tp:taxon-name> records from New Brunswick, Canada with an addition to the fauna of Nova Scotia</article-title><source>Zookeys</source><day>24</day><month>3</month><year>2016</year><volume>2016</volume><issue>573</issue><fpage>367</fpage><lpage>386</lpage><pub-id pub-id-type="doi">10.3897/zookeys.573.7444</pub-id></mixed-citation></tp:treatment-meta><tp:nomenclature><tp:taxon-name>
                  <tp:taxon-name-part taxon-name-part-type="genus">Polydrusus</tp:taxon-name-part>
                  <tp:taxon-name-part taxon-name-part-type="species">impressifrons</tp:taxon-name-part>
                </tp:taxon-name><tp:taxon-authority>Gyllenhal, 1834†</tp:taxon-authority></tp:nomenclature><tp:treatment-sec sec-type="Comments"><title>Comments.</title><p>
                  <italic><tp:taxon-name><tp:taxon-name-part taxon-name-part-type="genus">Polydrusus</tp:taxon-name-part> <tp:taxon-name-part taxon-name-part-type="species">impressifrons</tp:taxon-name-part></tp:taxon-name></italic> Gyllenhal was newly reported from <abbrev xmlns:xlink="http://www.w3.org/1999/xlink" xlink:title="New Brunswick" xlink:type="simple">NB</abbrev> by <xref ref-type="bibr" rid="B20">Majka et al. (2007)</xref>, based on records from Charters Settlement and Moncton (in the University of Moncton Insect Collection). The specimens from Charters Settlement were misidentified and are <italic><tp:taxon-name><tp:taxon-name-part taxon-name-part-type="genus">Polydrusus</tp:taxon-name-part> <tp:taxon-name-part taxon-name-part-type="species">cervinus</tp:taxon-name-part></tp:taxon-name></italic> (Linnaeus); however, the specimen from Moncton was correctly determined and is <italic><tp:taxon-name><tp:taxon-name-part taxon-name-part-type="genus">Polydrusus</tp:taxon-name-part> <tp:taxon-name-part taxon-name-part-type="species">impressifrons</tp:taxon-name-part></tp:taxon-name></italic>, and the species remains on the provincial list.</p></tp:treatment-sec><ref-list><ref id="B20"><mixed-citation xmlns:xlink="http://www.w3.org/1999/xlink" xlink:type="simple">
          <person-group><name name-style="western"><surname>Majka</surname><given-names>CG</given-names></name><name name-style="western"><surname>Anderson</surname><given-names>RS</given-names></name><name name-style="western"><surname>McAlpine</surname><given-names>DF</given-names></name><name name-style="western"><surname>Webster</surname><given-names>RP</given-names></name></person-group> (<year>2007</year>) <article-title>The weevils (<tp:taxon-name><tp:taxon-name-part taxon-name-part-type="order">Coleoptera</tp:taxon-name-part></tp:taxon-name>: <tp:taxon-name><tp:taxon-name-part taxon-name-part-type="superfamily">Curculionoidea</tp:taxon-name-part></tp:taxon-name>) of the Maritime Provinces of Canada, 1: New records from New Brunswick.</article-title> <source>The Canadian Entomologist</source> <volume>139</volume>: <fpage>378</fpage>–<lpage>396</lpage>. doi: <ext-link xlink:type="simple" ext-link-type="doi" xlink:href="10.4039/n06-008">10.4039/n06-008</ext-link></mixed-citation></ref></ref-list></tp:taxon-treatment>
