# Supplementary material for: New Curculionoidea records from New Brunswick, Canada with an addition to the fauna of Nova Scotia
Source: Zookeys. 2016 Mar 24;(573):367–86. doi: 10.3897/zookeys.573.7444 (PMC4829932; doi:10.3897/zookeys.573.7444)
Supplement: XML Treatment for Ips grandicollis [file zookeys.573.7444-treatment31.xml]

<!DOCTYPE tp:taxon-treatment
  PUBLIC "-//TaxonX//DTD Taxonomic Treatment Publishing DTD v0 20100105//EN" "tax-treatment-NSO.dtd">
<tp:taxon-treatment xmlns:tp="http://www.plazi.org/taxpub"><tp:treatment-meta><kwd-group><label>Taxon classification</label><kwd><named-content content-type="kingdom">Animalia</named-content></kwd><kwd><named-content content-type="order">Coleoptera</named-content></kwd><kwd><named-content content-type="family">Curculionidae</named-content></kwd></kwd-group><mixed-citation publication-type="journal"><person-group><name><surname>Webster</surname><given-names>Reginald P.</given-names></name><name><surname>Anderson</surname><given-names>Robert S.</given-names></name><name><surname>Webster</surname><given-names>Vincent L.</given-names></name><name><surname>Alderson</surname><given-names>Chantelle A.</given-names></name><name><surname>Hughes</surname><given-names>Cory C.</given-names></name><name><surname>Sweeney</surname><given-names>Jon D.</given-names></name></person-group><article-title>New <tp:taxon-name><tp:taxon-name-part taxon-name-part-type="superfamily">Curculionoidea</tp:taxon-name-part></tp:taxon-name> records from New Brunswick, Canada with an addition to the fauna of Nova Scotia</article-title><source>Zookeys</source><day>24</day><month>3</month><year>2016</year><volume>2016</volume><issue>573</issue><fpage>367</fpage><lpage>386</lpage><pub-id pub-id-type="doi">10.3897/zookeys.573.7444</pub-id></mixed-citation></tp:treatment-meta><tp:nomenclature><tp:taxon-name>
                  <tp:taxon-name-part taxon-name-part-type="genus">Ips</tp:taxon-name-part>
                  <tp:taxon-name-part taxon-name-part-type="species">grandicollis</tp:taxon-name-part>
                </tp:taxon-name><tp:taxon-authority>(Eichhoff, 1868)</tp:taxon-authority></tp:nomenclature><tp:treatment-sec sec-type="material"><title>Material examined.</title><p>
                  <bold>New Brunswick, Gloucester Co.</bold>, Bathurst, Daly Point Nature Preserve, <named-content xmlns:xlink="http://www.w3.org/1999/xlink" content-type="dwc:verbatimCoordinates" xlink:type="simple">47.6392°N, 65.6098°W</named-content>, <named-content xmlns:xlink="http://www.w3.org/1999/xlink" content-type="date" xlink:type="simple">28.V-15.VI.2015</named-content>, <named-content xmlns:xlink="http://www.w3.org/1999/xlink" content-type="date" xlink:type="simple">15-25.VI.2015</named-content>, <named-content xmlns:xlink="http://www.w3.org/1999/xlink" content-type="date" xlink:type="simple">5-21.VIII.2015</named-content>, C. Alderson &amp; V. Webster // Mixed forest, purple Lindgren funnel traps in canopy of white pine (4, <abbrev xmlns:xlink="http://www.w3.org/1999/xlink" content-type="institution" xlink:title="Atlantic Forestry Centre, Fredericton, New Brunswick, Canada" xlink:type="simple">AFC</abbrev>). <bold>Kent Co.</bold>, Kouchibouguac National Park, <named-content xmlns:xlink="http://www.w3.org/1999/xlink" content-type="dwc:verbatimCoordinates" xlink:type="simple">46.8072°N, 64.9100°W</named-content>, <named-content xmlns:xlink="http://www.w3.org/1999/xlink" content-type="date" xlink:type="simple">12-24.VI.2015</named-content>, <named-content xmlns:xlink="http://www.w3.org/1999/xlink" content-type="date" xlink:type="simple">4-20.VIII.2015</named-content>, C. Alderson &amp; V. Webster // Jackpine forest, Lindgren funnel traps, 1 m high (2, <abbrev xmlns:xlink="http://www.w3.org/1999/xlink" content-type="institution" xlink:title="Atlantic Forestry Centre, Fredericton, New Brunswick, Canada" xlink:type="simple">AFC</abbrev>). <bold>Northumberland Co.</bold>, ca, 2.5 km W of Sevogle, <named-content xmlns:xlink="http://www.w3.org/1999/xlink" content-type="dwc:verbatimCoordinates" xlink:type="simple">47.0876°N, 65.8613°W</named-content>, <named-content xmlns:xlink="http://www.w3.org/1999/xlink" content-type="date" xlink:type="simple">1-14.V.2014</named-content>, <named-content xmlns:xlink="http://www.w3.org/1999/xlink" content-type="date" xlink:type="simple">28.V.-11.VI.2013</named-content>, <named-content xmlns:xlink="http://www.w3.org/1999/xlink" content-type="date" xlink:type="simple">26.VI-8.VII.2013</named-content>, C. Alderson &amp; V. Webster // Old <italic><tp:taxon-name><tp:taxon-name-part taxon-name-part-type="genus">Pinus</tp:taxon-name-part> <tp:taxon-name-part taxon-name-part-type="species">banksiana</tp:taxon-name-part></tp:taxon-name></italic> stand, Lindgren funnel traps (5, <abbrev xmlns:xlink="http://www.w3.org/1999/xlink" content-type="institution" xlink:title="Atlantic Forestry Centre, Fredericton, New Brunswick, Canada" xlink:type="simple">AFC</abbrev>; 2, <abbrev xmlns:xlink="http://www.w3.org/1999/xlink" content-type="institution" xlink:title="Reginald P. Webster Collection, Charters Settlement, New Brunswick, Canada" xlink:type="simple">RWC</abbrev>); Upper Graham Plains, <named-content xmlns:xlink="http://www.w3.org/1999/xlink" content-type="dwc:verbatimCoordinates" xlink:type="simple">47.1001°N, 66.8154°W</named-content>, <named-content xmlns:xlink="http://www.w3.org/1999/xlink" content-type="date" xlink:type="simple">4-18.IX.2014</named-content>, C. Alderson &amp; V. Webster // Old black spruce forest, Lindgren funnel trap (1, <abbrev xmlns:xlink="http://www.w3.org/1999/xlink" content-type="institution" xlink:title="Atlantic Forestry Centre, Fredericton, New Brunswick, Canada" xlink:type="simple">AFC</abbrev>). <bold>Queens Co.</bold>, C.F.B. Gagetown, <named-content xmlns:xlink="http://www.w3.org/1999/xlink" content-type="dwc:verbatimCoordinates" xlink:type="simple">45.7516°N, 66.1866°W</named-content>, <named-content xmlns:xlink="http://www.w3.org/1999/xlink" content-type="date" xlink:type="simple">20.V-4.VI.2015</named-content>, C. Alderson &amp; V. Webster // Old mixed forest with <italic><tp:taxon-name><tp:taxon-name-part taxon-name-part-type="genus">Quercus</tp:taxon-name-part> <tp:taxon-name-part taxon-name-part-type="species">rubra</tp:taxon-name-part></tp:taxon-name></italic>, Lindgren funnel traps in canopy (3, <abbrev xmlns:xlink="http://www.w3.org/1999/xlink" content-type="institution" xlink:title="Atlantic Forestry Centre, Fredericton, New Brunswick, Canada" xlink:type="simple">AFC</abbrev>). <bold>Restigouche Co.</bold>, Jacquet River Gorge P.N.A., <named-content xmlns:xlink="http://www.w3.org/1999/xlink" content-type="dwc:verbatimCoordinates" xlink:type="simple">47.8257°N, 66.0764°W</named-content>, <named-content xmlns:xlink="http://www.w3.org/1999/xlink" content-type="date" xlink:type="simple">29.V-10.VI.2014</named-content>, C. Alderson &amp; V. Webster // Old <italic><tp:taxon-name><tp:taxon-name-part taxon-name-part-type="genus">Populus</tp:taxon-name-part> <tp:taxon-name-part taxon-name-part-type="species">balsamifera</tp:taxon-name-part></tp:taxon-name></italic> stand near river, Lindgren funnel trap in canopy of <italic><tp:taxon-name><tp:taxon-name-part taxon-name-part-type="genus">Populus</tp:taxon-name-part> <tp:taxon-name-part taxon-name-part-type="species">balsamifera</tp:taxon-name-part></tp:taxon-name></italic> (1, <named-content xmlns:xlink="http://www.w3.org/1999/xlink" content-type="dwc:institutional_code" xlink:type="simple">NBM</named-content>). <bold>Sunbury Co.</bold>, Acadia Research Forest, <named-content xmlns:xlink="http://www.w3.org/1999/xlink" content-type="dwc:verbatimCoordinates" xlink:type="simple">45.9990°N, 66.2623°W</named-content>, 113-26.VI.2012, C. Alderson &amp; V. Webster // Mature balsam fir forest with scattered red spruce &amp; red maple, Lindgren funnel trap (1, <abbrev xmlns:xlink="http://www.w3.org/1999/xlink" content-type="institution" xlink:title="Reginald P. Webster Collection, Charters Settlement, New Brunswick, Canada" xlink:type="simple">RWC</abbrev>). <bold>York Co.</bold>, Douglas, Currie Mountain, <named-content xmlns:xlink="http://www.w3.org/1999/xlink" content-type="dwc:verbatimCoordinates" xlink:type="simple">45.9832°N, 66.7564°W</named-content>, <named-content xmlns:xlink="http://www.w3.org/1999/xlink" content-type="date" xlink:type="simple">10-24.VI.2013</named-content>, <named-content xmlns:xlink="http://www.w3.org/1999/xlink" content-type="date" xlink:type="simple">24.VI-9.VII.2013</named-content>, <named-content xmlns:xlink="http://www.w3.org/1999/xlink" content-type="date" xlink:type="simple">24.VII-7.VIII.2013</named-content>, <named-content xmlns:xlink="http://www.w3.org/1999/xlink" content-type="date" xlink:type="simple">7-19.VIII.2013</named-content>, C. Alderson &amp; V. Webster // Old <italic><tp:taxon-name><tp:taxon-name-part taxon-name-part-type="genus">Pinus</tp:taxon-name-part> <tp:taxon-name-part taxon-name-part-type="species">strobus</tp:taxon-name-part></tp:taxon-name></italic> stand, Lindgren funnel traps in canopy of <italic><tp:taxon-name><tp:taxon-name-part taxon-name-part-type="genus">Pinus</tp:taxon-name-part> <tp:taxon-name-part taxon-name-part-type="species">strobus</tp:taxon-name-part></tp:taxon-name></italic> (13, <abbrev xmlns:xlink="http://www.w3.org/1999/xlink" content-type="institution" xlink:title="Atlantic Forestry Centre, Fredericton, New Brunswick, Canada" xlink:type="simple">AFC</abbrev>; 1, <named-content xmlns:xlink="http://www.w3.org/1999/xlink" content-type="dwc:institutional_code" xlink:type="simple">NBM</named-content>; 8, <abbrev xmlns:xlink="http://www.w3.org/1999/xlink" content-type="institution" xlink:title="Reginald P. Webster Collection, Charters Settlement, New Brunswick, Canada" xlink:type="simple">RWC</abbrev>); 16 km W of Tracy off Rt. 645, <named-content xmlns:xlink="http://www.w3.org/1999/xlink" content-type="dwc:verbatimCoordinates" xlink:type="simple">45.6854°N, 66.8839°W</named-content>, <named-content xmlns:xlink="http://www.w3.org/1999/xlink" content-type="date" xlink:type="simple">14-26.V.2014</named-content>, <named-content xmlns:xlink="http://www.w3.org/1999/xlink" content-type="date" xlink:type="simple">26.V-<named-content content-type="date" xlink:type="simple">9.VI.2014</named-content></named-content>, <named-content xmlns:xlink="http://www.w3.org/1999/xlink" content-type="date" xlink:type="simple">23.VI-11.VII.2014</named-content>, <named-content xmlns:xlink="http://www.w3.org/1999/xlink" content-type="date" xlink:type="simple">11-25.VII.2014</named-content>, C. Alderson &amp; V. Webster // Old red pine forest, Lindgren funnel traps in canopy of red pine (9), 1 m high under trees (1) (8, <abbrev xmlns:xlink="http://www.w3.org/1999/xlink" content-type="institution" xlink:title="Atlantic Forestry Centre, Fredericton, New Brunswick, Canada" xlink:type="simple">AFC</abbrev>; 2, <named-content xmlns:xlink="http://www.w3.org/1999/xlink" content-type="dwc:institutional_code" xlink:type="simple">NBM</named-content>); Fredericton, Odell Park, <named-content xmlns:xlink="http://www.w3.org/1999/xlink" content-type="dwc:verbatimCoordinates" xlink:type="simple">45.9484°N, 66.6802°W</named-content>, <named-content xmlns:xlink="http://www.w3.org/1999/xlink" content-type="date" xlink:type="simple">22.V-<named-content content-type="date" xlink:type="simple">4.VI.2014</named-content></named-content>, <named-content xmlns:xlink="http://www.w3.org/1999/xlink" content-type="date" xlink:type="simple">17.VI-3.VII.2014</named-content>, <named-content xmlns:xlink="http://www.w3.org/1999/xlink" content-type="date" xlink:type="simple">17.VII-1.VIII.2014</named-content>, C. Alderson &amp; V. Webster // Old mixed forest, Lindgren funnel traps in canopy of conifer (2, <abbrev xmlns:xlink="http://www.w3.org/1999/xlink" content-type="institution" xlink:title="Atlantic Forestry Centre, Fredericton, New Brunswick, Canada" xlink:type="simple">AFC</abbrev>; 1, <named-content xmlns:xlink="http://www.w3.org/1999/xlink" content-type="dwc:institutional_code" xlink:type="simple">NBM</named-content>).</p></tp:treatment-sec><tp:treatment-sec sec-type="Distribution in Canada and Alaska"><title>Distribution in Canada and Alaska.</title><p>
                  <abbrev xmlns:xlink="http://www.w3.org/1999/xlink" xlink:title="Manitoba" xlink:type="simple">MB</abbrev>, <abbrev xmlns:xlink="http://www.w3.org/1999/xlink" xlink:title="Ontario" xlink:type="simple">ON</abbrev>, <abbrev xmlns:xlink="http://www.w3.org/1999/xlink" xlink:title="Quebec" xlink:type="simple">QC</abbrev>, <bold><abbrev xmlns:xlink="http://www.w3.org/1999/xlink" xlink:title="New Brunswick" xlink:type="simple">NB</abbrev></bold>, <abbrev xmlns:xlink="http://www.w3.org/1999/xlink" xlink:title="Nova Scotia" xlink:type="simple">NS</abbrev> (<xref ref-type="bibr" rid="B8">Bousquet et al. 2013</xref>).</p></tp:treatment-sec><tp:treatment-sec sec-type="Comments"><title>Comments.</title><p>Most (42 of 54) specimens of <italic><tp:taxon-name><tp:taxon-name-part taxon-name-part-type="genus">Ips</tp:taxon-name-part> <tp:taxon-name-part taxon-name-part-type="species">grandicollis</tp:taxon-name-part></tp:taxon-name></italic> (Eichhoff) were captured in Lindgren funnel traps in the canopy of trees (many other individuals were not vouchered). Specimens were captured in the canopy of eastern white pine (26), balsam fir (1), and red pine (9). The other individuals were captured in stands with white pine and jack pine present. White pine was the only pine present at the Bathurst and Currie Mountain sites, indicating that white pine may be a host for <italic><tp:taxon-name><tp:taxon-name-part taxon-name-part-type="genus">Ips</tp:taxon-name-part> <tp:taxon-name-part taxon-name-part-type="species">grandicollis</tp:taxon-name-part></tp:taxon-name></italic> in <abbrev xmlns:xlink="http://www.w3.org/1999/xlink" xlink:title="New Brunswick" xlink:type="simple">NB</abbrev>.</p><!--PageBreak--></tp:treatment-sec><ref-list><ref id="B8"><mixed-citation xmlns:xlink="http://www.w3.org/1999/xlink" xlink:type="simple">
          <person-group><name name-style="western"><surname>Bousquet</surname><given-names>Y</given-names></name><name name-style="western"><surname>Bouchard</surname><given-names>P</given-names></name><name name-style="western"><surname>Davies</surname><given-names>AE</given-names></name><name name-style="western"><surname>Sikes</surname><given-names>D</given-names></name></person-group> (<year>2013</year>) <source>Checklist of beetles (<tp:taxon-name><tp:taxon-name-part taxon-name-part-type="order">Coleoptera</tp:taxon-name-part></tp:taxon-name>) of Canada and Alaska. Pensoft Series Faunistica No.</source> <publisher-name>109</publisher-name>, <publisher-loc>Sofia-Moscow</publisher-loc>, <size units="page">402 pp</size>.</mixed-citation></ref></ref-list></tp:taxon-treatment>
