# Supplementary material for: New Curculionoidea records from New Brunswick, Canada with an addition to the fauna of Nova Scotia
Source: Zookeys. 2016 Mar 24;(573):367–86. doi: 10.3897/zookeys.573.7444 (PMC4829932; doi:10.3897/zookeys.573.7444)
Supplement: XML Treatment for Xyleborinus attenuatus [file zookeys.573.7444-treatment32.xml]

<!DOCTYPE tp:taxon-treatment
  PUBLIC "-//TaxonX//DTD Taxonomic Treatment Publishing DTD v0 20100105//EN" "tax-treatment-NSO.dtd">
<tp:taxon-treatment xmlns:tp="http://www.plazi.org/taxpub"><tp:treatment-meta><kwd-group><label>Taxon classification</label><kwd><named-content content-type="kingdom">Animalia</named-content></kwd><kwd><named-content content-type="order">Coleoptera</named-content></kwd><kwd><named-content content-type="family">Curculionidae</named-content></kwd></kwd-group><mixed-citation publication-type="journal"><person-group><name><surname>Webster</surname><given-names>Reginald P.</given-names></name><name><surname>Anderson</surname><given-names>Robert S.</given-names></name><name><surname>Webster</surname><given-names>Vincent L.</given-names></name><name><surname>Alderson</surname><given-names>Chantelle A.</given-names></name><name><surname>Hughes</surname><given-names>Cory C.</given-names></name><name><surname>Sweeney</surname><given-names>Jon D.</given-names></name></person-group><article-title>New <tp:taxon-name><tp:taxon-name-part taxon-name-part-type="superfamily">Curculionoidea</tp:taxon-name-part></tp:taxon-name> records from New Brunswick, Canada with an addition to the fauna of Nova Scotia</article-title><source>Zookeys</source><day>24</day><month>3</month><year>2016</year><volume>2016</volume><issue>573</issue><fpage>367</fpage><lpage>386</lpage><pub-id pub-id-type="doi">10.3897/zookeys.573.7444</pub-id></mixed-citation></tp:treatment-meta><tp:nomenclature><tp:taxon-name>
                  <tp:taxon-name-part taxon-name-part-type="genus">Xyleborinus</tp:taxon-name-part>
                  <tp:taxon-name-part taxon-name-part-type="species">attenuatus</tp:taxon-name-part>
                </tp:taxon-name><tp:taxon-authority>(Blandford, 1894)†</tp:taxon-authority></tp:nomenclature><tp:treatment-sec sec-type="material"><title>Material examined.</title><p>
                  <bold>New Brunswick, Gloucester Co.</bold>, Bathurst, Daly Point Nature Preserve, <named-content xmlns:xlink="http://www.w3.org/1999/xlink" content-type="dwc:verbatimCoordinates" xlink:type="simple">47.6392°N, 65.6098°W</named-content>, <named-content xmlns:xlink="http://www.w3.org/1999/xlink" content-type="date" xlink:type="simple">13-28.V.2015</named-content>, <named-content xmlns:xlink="http://www.w3.org/1999/xlink" content-type="date" xlink:type="simple">28.V-15.VI.2015</named-content>, <named-content xmlns:xlink="http://www.w3.org/1999/xlink" content-type="date" xlink:type="simple">25.VI-9.VII.2015</named-content>, C. Alderson &amp; V. Webster // Mixed forest, black Lindgren funnel traps in canopy (2), 1 m high under trees (1) (3, <abbrev xmlns:xlink="http://www.w3.org/1999/xlink" content-type="institution" xlink:title="Atlantic Forestry Centre, Fredericton, New Brunswick, Canada" xlink:type="simple">AFC</abbrev>). <bold>Queens Co.</bold>, C.F.B. Gagetown, <named-content xmlns:xlink="http://www.w3.org/1999/xlink" content-type="dwc:verbatimCoordinates" xlink:type="simple">45.7516°N, 66.1866°W</named-content>, <named-content xmlns:xlink="http://www.w3.org/1999/xlink" content-type="date" xlink:type="simple">22.V-4.VI.2013</named-content>, C. Alderson &amp; V. Webster // Old mixed forest with <italic><tp:taxon-name><tp:taxon-name-part taxon-name-part-type="genus">Quercus</tp:taxon-name-part> <tp:taxon-name-part taxon-name-part-type="species">rubra</tp:taxon-name-part></tp:taxon-name></italic>, Lindgren funnel trap in canopy of <italic><tp:taxon-name><tp:taxon-name-part taxon-name-part-type="genus">Quercus</tp:taxon-name-part> <tp:taxon-name-part taxon-name-part-type="species">rubra</tp:taxon-name-part></tp:taxon-name></italic> (1, <abbrev xmlns:xlink="http://www.w3.org/1999/xlink" content-type="institution" xlink:title="Reginald P. Webster Collection, Charters Settlement, New Brunswick, Canada" xlink:type="simple">RWC</abbrev>). <bold>Restigouche Co.</bold>, Jacquet River Gorge P.N.A., <named-content xmlns:xlink="http://www.w3.org/1999/xlink" content-type="dwc:verbatimCoordinates" xlink:type="simple">47.8257°N, 66.0764°W</named-content>, <named-content xmlns:xlink="http://www.w3.org/1999/xlink" content-type="date" xlink:type="simple">15-29.V.2014</named-content>, <named-content xmlns:xlink="http://www.w3.org/1999/xlink" content-type="date" xlink:type="simple">29.V-10.VI.2014</named-content>, C. Alderson &amp; V. Webster // Old <italic><tp:taxon-name><tp:taxon-name-part taxon-name-part-type="genus">Populus</tp:taxon-name-part> <tp:taxon-name-part taxon-name-part-type="species">balsamifera</tp:taxon-name-part></tp:taxon-name></italic> stand near river, Lindgren funnel traps in canopy of <italic><tp:taxon-name><tp:taxon-name-part taxon-name-part-type="genus">Populus</tp:taxon-name-part> <tp:taxon-name-part taxon-name-part-type="species">balsamifera</tp:taxon-name-part></tp:taxon-name></italic> (1, <abbrev xmlns:xlink="http://www.w3.org/1999/xlink" content-type="institution" xlink:title="Atlantic Forestry Centre, Fredericton, New Brunswick, Canada" xlink:type="simple">AFC</abbrev>; 1, <named-content xmlns:xlink="http://www.w3.org/1999/xlink" content-type="dwc:institutional_code" xlink:type="simple">NBM</named-content>). <bold>York Co.</bold>, Douglas, Currie Mountain, <named-content xmlns:xlink="http://www.w3.org/1999/xlink" content-type="dwc:verbatimCoordinates" xlink:type="simple">45.9832°N, 66.7564°W</named-content>, <named-content xmlns:xlink="http://www.w3.org/1999/xlink" content-type="date" xlink:type="simple">3-15.V.2013</named-content>, C. Alderson &amp; V. Webster // Old <italic><tp:taxon-name><tp:taxon-name-part taxon-name-part-type="genus">Pinus</tp:taxon-name-part> <tp:taxon-name-part taxon-name-part-type="species">strobus</tp:taxon-name-part></tp:taxon-name></italic> stand, Lindgren funnel traps in canopy of <italic><tp:taxon-name><tp:taxon-name-part taxon-name-part-type="genus">Pinus</tp:taxon-name-part> <tp:taxon-name-part taxon-name-part-type="species">strobus</tp:taxon-name-part></tp:taxon-name></italic> (3, <abbrev xmlns:xlink="http://www.w3.org/1999/xlink" content-type="institution" xlink:title="Reginald P. Webster Collection, Charters Settlement, New Brunswick, Canada" xlink:type="simple">RWC</abbrev>); Douglas, Currie Mountain, <named-content xmlns:xlink="http://www.w3.org/1999/xlink" content-type="dwc:verbatimCoordinates" xlink:type="simple">45.9844°N, 66.7592°W</named-content>, <named-content xmlns:xlink="http://www.w3.org/1999/xlink" content-type="date" xlink:type="simple">3-15.V.2013</named-content>, <named-content xmlns:xlink="http://www.w3.org/1999/xlink" content-type="date" xlink:type="simple">15-27.V.2013</named-content>, <named-content xmlns:xlink="http://www.w3.org/1999/xlink" content-type="date" xlink:type="simple">27.V-10.VI.2013</named-content>, C. Alderson &amp; V. Webster // Mixed forest with <italic><tp:taxon-name><tp:taxon-name-part taxon-name-part-type="genus">Quercus</tp:taxon-name-part> <tp:taxon-name-part taxon-name-part-type="species">rubra</tp:taxon-name-part></tp:taxon-name></italic>, Lindgren funnel traps 1 m high under <italic><tp:taxon-name><tp:taxon-name-part taxon-name-part-type="genus">Quercus</tp:taxon-name-part> <tp:taxon-name-part taxon-name-part-type="species">rubra</tp:taxon-name-part></tp:taxon-name></italic> (5, <abbrev xmlns:xlink="http://www.w3.org/1999/xlink" content-type="institution" xlink:title="Reginald P. Webster Collection, Charters Settlement, New Brunswick, Canada" xlink:type="simple">RWC</abbrev>); Fredericton, Odell Park, <named-content xmlns:xlink="http://www.w3.org/1999/xlink" content-type="dwc:verbatimCoordinates" xlink:type="simple">45.9539°N, 66.6666°W</named-content>, <named-content xmlns:xlink="http://www.w3.org/1999/xlink" content-type="date" xlink:type="simple">2-15.V.2013</named-content>, <named-content xmlns:xlink="http://www.w3.org/1999/xlink" content-type="date" xlink:type="simple">27.V-10.VI.2013</named-content>, C. Alderson &amp; V. Webster // Hardwood stand, Lindgren funnel traps in canopy (2, <abbrev xmlns:xlink="http://www.w3.org/1999/xlink" content-type="institution" xlink:title="Reginald P. Webster Collection, Charters Settlement, New Brunswick, Canada" xlink:type="simple">RWC</abbrev>); same locality but <named-content xmlns:xlink="http://www.w3.org/1999/xlink" content-type="dwc:verbatimCoordinates" xlink:type="simple">45.9484°N, 66.6802°W</named-content>, <named-content xmlns:xlink="http://www.w3.org/1999/xlink" content-type="date" xlink:type="simple">12-22.V.2014</named-content>, <named-content xmlns:xlink="http://www.w3.org/1999/xlink" content-type="date" xlink:type="simple">22.V-<named-content content-type="date" xlink:type="simple">4.VI.2014</named-content></named-content>, C. Alderson &amp; V. Webster // Old mixed forest, Lindgren funnel traps in canopy of conifer (3), in canopy of hardwood (2), 1 m high under trees (5) (10, <abbrev xmlns:xlink="http://www.w3.org/1999/xlink" content-type="institution" xlink:title="Atlantic Forestry Centre, Fredericton, New Brunswick, Canada" xlink:type="simple">AFC</abbrev>); 16 km W of Tracy off Rt. 645, <named-content xmlns:xlink="http://www.w3.org/1999/xlink" content-type="dwc:verbatimCoordinates" xlink:type="simple">45.6854°N, 66.8839°W</named-content>, <named-content xmlns:xlink="http://www.w3.org/1999/xlink" content-type="date" xlink:type="simple">14-26.V.2014</named-content>, <named-content xmlns:xlink="http://www.w3.org/1999/xlink" content-type="date" xlink:type="simple">26.V-<named-content content-type="date" xlink:type="simple">9.VI.2014</named-content></named-content>, <named-content xmlns:xlink="http://www.w3.org/1999/xlink" content-type="date" xlink:type="simple">23.VI-11.VII.2014</named-content>, <named-content xmlns:xlink="http://www.w3.org/1999/xlink" content-type="date" xlink:type="simple">11-25.VII.2014</named-content>, C. Alderson &amp; V. Webster // Old red pine forest, Lindgren funnel traps in canopy of red pine (2), 1 m high under trees (2) (2, <abbrev xmlns:xlink="http://www.w3.org/1999/xlink" content-type="institution" xlink:title="Atlantic Forestry Centre, Fredericton, New Brunswick, Canada" xlink:type="simple">AFC</abbrev>; 2, <named-content xmlns:xlink="http://www.w3.org/1999/xlink" content-type="dwc:institutional_code" xlink:type="simple">NBM</named-content>); Keswick Ridge, <named-content xmlns:xlink="http://www.w3.org/1999/xlink" content-type="dwc:verbatimCoordinates" xlink:type="simple">45.9962°N, 66.8781°W</named-content>, <named-content xmlns:xlink="http://www.w3.org/1999/xlink" content-type="date" xlink:type="simple">6-22.V.2014</named-content>, C. Alderson &amp; V. Webster // Mixed forest, Lindgren funnel trap 1 m high under trees (1, <abbrev xmlns:xlink="http://www.w3.org/1999/xlink" content-type="institution" xlink:title="Atlantic Forestry Centre, Fredericton, New Brunswick, Canada" xlink:type="simple">AFC</abbrev>); Canterbury, Eel River P.N.A., <named-content xmlns:xlink="http://www.w3.org/1999/xlink" content-type="dwc:verbatimCoordinates" xlink:type="simple">45.8966°N, 67.6345°W</named-content>, <named-content xmlns:xlink="http://www.w3.org/1999/xlink" content-type="date" xlink:type="simple">8-21.V.2014</named-content>, C. Alderson &amp; V. Webster // Old-growth eastern white cedar swamp &amp; fen, Lindgren funnel traps (1, <abbrev xmlns:xlink="http://www.w3.org/1999/xlink" content-type="institution" xlink:title="Atlantic Forestry Centre, Fredericton, New Brunswick, Canada" xlink:type="simple">AFC</abbrev>; 1, <named-content xmlns:xlink="http://www.w3.org/1999/xlink" content-type="dwc:institutional_code" xlink:type="simple">NBM</named-content>).</p></tp:treatment-sec><tp:treatment-sec sec-type="Distribution in Canada and Alaska"><title>Distribution in Canada and Alaska.</title><p>
                  <abbrev xmlns:xlink="http://www.w3.org/1999/xlink" xlink:title="British Columbia" xlink:type="simple">BC</abbrev>, <abbrev xmlns:xlink="http://www.w3.org/1999/xlink" xlink:title="Ontario" xlink:type="simple">ON</abbrev>, <abbrev xmlns:xlink="http://www.w3.org/1999/xlink" xlink:title="Quebec" xlink:type="simple">QC</abbrev>, <bold><abbrev xmlns:xlink="http://www.w3.org/1999/xlink" xlink:title="New Brunswick" xlink:type="simple">NB</abbrev></bold>, <abbrev xmlns:xlink="http://www.w3.org/1999/xlink" xlink:title="Nova Scotia" xlink:type="simple">NS</abbrev>, <abbrev xmlns:xlink="http://www.w3.org/1999/xlink" xlink:title="Prince Edward Island" xlink:type="simple">PE</abbrev> (<xref ref-type="bibr" rid="B8">Bousquet et al. 2013</xref>).</p></tp:treatment-sec><tp:treatment-sec sec-type="Comments"><title>Comments.</title><p>The adventive <italic><tp:taxon-name><tp:taxon-name-part taxon-name-part-type="genus">Xyleborinus</tp:taxon-name-part> <tp:taxon-name-part taxon-name-part-type="species">attenuatus</tp:taxon-name-part></tp:taxon-name></italic> (Blandford) was first reported from North America by <xref ref-type="bibr" rid="B21">Mudge et al. (2001)</xref> from the northwestern USA, followed by reports from <abbrev xmlns:xlink="http://www.w3.org/1999/xlink" xlink:title="British Columbia" xlink:type="simple">BC</abbrev>, the northeastern USA, <abbrev xmlns:xlink="http://www.w3.org/1999/xlink" xlink:title="Prince Edward Island" xlink:type="simple">PE</abbrev>, <abbrev xmlns:xlink="http://www.w3.org/1999/xlink" xlink:title="Nova Scotia" xlink:type="simple">NS</abbrev>, and <abbrev xmlns:xlink="http://www.w3.org/1999/xlink" xlink:title="Quebec" xlink:type="simple">QC</abbrev> (<xref ref-type="bibr" rid="B12">Douglas et al. 2013</xref>). This species is now widespread and locally abundant in <abbrev xmlns:xlink="http://www.w3.org/1999/xlink" xlink:title="New Brunswick" xlink:type="simple">NB</abbrev> (numerous individuals captured in Lindgren funnel traps at Odell Park during 2014 and 2015; only a few were vouchered). All specimens from <abbrev xmlns:xlink="http://www.w3.org/1999/xlink" xlink:title="New Brunswick" xlink:type="simple">NB</abbrev> were captured in Lindgren funnel traps, about half in the canopy of trees.</p><!--PageBreak--></tp:treatment-sec><ref-list><ref id="B8"><mixed-citation xmlns:xlink="http://www.w3.org/1999/xlink" xlink:type="simple">
          <person-group><name name-style="western"><surname>Bousquet</surname><given-names>Y</given-names></name><name name-style="western"><surname>Bouchard</surname><given-names>P</given-names></name><name name-style="western"><surname>Davies</surname><given-names>AE</given-names></name><name name-style="western"><surname>Sikes</surname><given-names>D</given-names></name></person-group> (<year>2013</year>) <source>Checklist of beetles (<tp:taxon-name><tp:taxon-name-part taxon-name-part-type="order">Coleoptera</tp:taxon-name-part></tp:taxon-name>) of Canada and Alaska. Pensoft Series Faunistica No.</source> <publisher-name>109</publisher-name>, <publisher-loc>Sofia-Moscow</publisher-loc>, <size units="page">402 pp</size>.</mixed-citation></ref><ref id="B21"><mixed-citation xmlns:xlink="http://www.w3.org/1999/xlink" xlink:type="simple">
          <person-group><name name-style="western"><surname>Mudge</surname><given-names>AD</given-names></name><name name-style="western"><surname>LaBonte</surname><given-names>JR</given-names></name><name name-style="western"><surname>Johnson</surname><given-names>KJR</given-names></name><name name-style="western"><surname>LaGasa</surname><given-names>EH</given-names></name></person-group> (<year>2001</year>) <article-title>Exotic woodboring <tp:taxon-name><tp:taxon-name-part taxon-name-part-type="order">Coleoptera</tp:taxon-name-part></tp:taxon-name> (<tp:taxon-name><tp:taxon-name-part taxon-name-part-type="family">Micromalthidae</tp:taxon-name-part></tp:taxon-name>, <tp:taxon-name><tp:taxon-name-part taxon-name-part-type="family">Scolytidae</tp:taxon-name-part></tp:taxon-name>) and <tp:taxon-name><tp:taxon-name-part taxon-name-part-type="order">Hymenoptera</tp:taxon-name-part></tp:taxon-name> (<tp:taxon-name><tp:taxon-name-part taxon-name-part-type="family">Xiphydriidae</tp:taxon-name-part></tp:taxon-name>) new to Oregon and Washington.</article-title> <source>Proceedings of the Entomological Society of Washington</source> <volume>103</volume>: <fpage>1011</fpage>–<lpage>1019</lpage>.</mixed-citation></ref><ref id="B12"><mixed-citation xmlns:xlink="http://www.w3.org/1999/xlink" xlink:type="simple">
          <person-group><name name-style="western"><surname>Douglas</surname><given-names>H</given-names></name><name name-style="western"><surname>Bouchard</surname><given-names>P</given-names></name><name name-style="western"><surname>Anderson</surname><given-names>RS</given-names></name><name name-style="western"><surname>de Tonnancour</surname><given-names>P</given-names></name><name name-style="western"><surname>Vigneault</surname><given-names>R</given-names></name><name name-style="western"><surname>Webster</surname><given-names>RP</given-names></name></person-group> (<year>2013</year>) <article-title>New <tp:taxon-name><tp:taxon-name-part taxon-name-part-type="superfamily">Curculionoidea</tp:taxon-name-part></tp:taxon-name> (<tp:taxon-name><tp:taxon-name-part taxon-name-part-type="order">Coleoptera</tp:taxon-name-part></tp:taxon-name>) records for Canada.</article-title> <source>ZooKeys</source> <volume>309</volume>: <fpage>13</fpage>–<lpage>48</lpage>. doi: <ext-link xlink:type="simple" ext-link-type="doi" xlink:href="10.3897/zookeys.309.4667">10.3897/zookeys.309.4667</ext-link></mixed-citation></ref></ref-list></tp:taxon-treatment>
